# Supplementary material for: Genetic and Transcriptome Analyses of Callus Browning in Chaling Common Wild Rice (Oryza rufipogon Griff.)
Source: Genes (Basel). 2023 Nov 27;14(12):2138. doi: 10.3390/genes14122138 (PMC10742633; doi:10.3390/genes14122138)
Supplement: Supplementary file 1 [file genes-14-02138-s001.zip]

Archive with 1 entries (1 files):
- Supplementary Materials-1.pdf
